# Supplementary material for: Cognitive Reserve in Early Manifest Huntington Disease Patients: Leisure Time Is Associated with Lower Cognitive and Functional Impairment
Source: J Pers Med. 2022 Jan 3;12(1):36. doi: 10.3390/jpm12010036 (PMC8777615; doi:10.3390/jpm12010036)
Supplement: Supplementary file 1 [file jpm-12-00036-s001.zip]

Archive with 1 entries (1 files):
- jpm-1516278-supplementary.pdf
